# Supplementary material for: Artificial Intelligence to Improve Clinical Coding Practice in Scandinavia: Crossover Randomized Controlled Trial
Source: J Med Internet Res. 2025 Jul 3;27:e71904. doi: 10.2196/71904 (PMC12244276; doi:10.2196/71904)
Supplement: Multimedia Appendix 4 [file jmir-v27-e71904-s004.xls]

## Sheet: Description
participant_id	ID of the participant
nationality	Whether their primary language used for clinical coding is Norwegian (NO) or Swedish (SV)
experience	Clinical coding experience is designated as high if it is more than 5 years, else it is low
sequence	Whether the participant started out with automatic (MAN_AUT) or manual (MAN_AUT)
period	Whether it is period 1 with complex texts or period 2 with simple texts
clinical_note_id	The ID of the twenty clinical notes, from 1 to 20
intervention	Whether it was manual (MAN) or Easy-ICD (AUT)
time_seconds	The time it took to code the texts
full_code_correct	If the full code is correct, eg. K80.5
partial_code_correct	If the code only matchtes partially, eg. K80
gold_standard	The codes assinged to the text. The codes where reviewed by clinical coders before the study.
selected_codes_automatic	The codes sellected when the participant was using Easy-ICD
written_codes_manual	The codes participant wrote down if they were coding manually without assitance
star_rating	Number of stars awarded measuring usefulness of the code suggestions

## Sheet: Period_1_complex
participant_id	nationality	experience	sequence	period	clinical_note_id	intervention	time_seconds	full_code_correct	partial_code_correct	gold_standard	selected_codes_automatic	written_codes_manual	star_rating
1	NO	high	MAN_AUT	1	1	MAN	575	0	0	K076		K10.8, M19.8
1	NO	high	MAN_AUT	1	2	MAN	383	0	0	K732		K75.4
1	NO	high	MAN_AUT	1	3	MAN	286	1	1	K225		K22.5
1	NO	high	MAN_AUT	1	4	MAN	273	1	1	K402		K40.2, K42.9, K59.0
1	NO	high	MAN_AUT	1	5	MAN	309	1	1	K409		K40.9, K19.5, D64.9, L89.0
1	NO	high	MAN_AUT	1	6	MAN	267	1	1	K513		K51.3, R19.5, Y88.0
1	NO	high	MAN_AUT	1	7	MAN	181	0	1	K509		K50.8
1	NO	high	MAN_AUT	1	8	MAN	256	0	0	K522		K90.4
1	NO	high	MAN_AUT	1	9	MAN	145	0	0	K635		K51.4, K59.0
1	NO	high	MAN_AUT	1	10	MAN	123	1	1	K649		K64.9, R19.5
3	NO	low	MAN_AUT	1	1	MAN	449	1	1	K076		K07.6
3	NO	low	MAN_AUT	1	2	MAN	846	0	0	K732		K75.4, K74.0, Q90.9
3	NO	low	MAN_AUT	1	3	MAN	276	1	1	K225		K22.5
3	NO	low	MAN_AUT	1	4	MAN	436	1	1	K402		K40.2, K42.9
3	NO	low	MAN_AUT	1	5	MAN	516	1	1	K409		K40.9
3	NO	low	MAN_AUT	1	6	MAN	299	1	1	K513		K51.3
3	NO	low	MAN_AUT	1	7	MAN	338	0	1	K509		K50.1, K50.0
3	NO	low	MAN_AUT	1	8	MAN	750	0	0	K522		K90.4
3	NO	low	MAN_AUT	1	9	MAN	174	1	1	K635		K63.5
3	NO	low	MAN_AUT	1	10	MAN	198	0	1	K649		K64.8, K64.2
5	NO	high	MAN_AUT	1	1	MAN	411	0	0	K076		M19.2, k10.8
5	NO	high	MAN_AUT	1	2	MAN	428	0	0	K732		k75.4, K74.0
5	NO	high	MAN_AUT	1	3	MAN	276	1	1	K225		K22.5, R13, E11.9, F17.2
5	NO	high	MAN_AUT	1	4	MAN	381	1	1	K402		KJ59.0, K40.2, K42.9, D50.9
5	NO	high	MAN_AUT	1	5	MAN	335	0	1	K409		K40.3, D50.9, L89.9
5	NO	high	MAN_AUT	1	6	MAN	130	1	1	K513		K51.3
5	NO	high	MAN_AUT	1	7	MAN	226	1	1	K509		K50.9
5	NO	high	MAN_AUT	1	8	MAN	280	0	0	K522		R62.8
5	NO	high	MAN_AUT	1	9	MAN	303	1	1	K635		K63.5, K59.9
5	NO	high	MAN_AUT	1	10	MAN	123	1	1	K649		K64.9
7	NO	high	MAN_AUT	1	1	MAN	294	1	1	K076		K07.6
7	NO	high	MAN_AUT	1	2	MAN	480	0	0	K732		K74.0, K75.4
7	NO	high	MAN_AUT	1	3	MAN	166	1	1	K225		K22.5
7	NO	high	MAN_AUT	1	4	MAN	595	1	1	K402		K40.2, K42.9
7	NO	high	MAN_AUT	1	5	MAN	199	0	1	K409		K40.3
7	NO	high	MAN_AUT	1	6	MAN	212	1	1	K513		K51.3, K51.9
7	NO	high	MAN_AUT	1	7	MAN	476	0	1	K509		K50.1
7	NO	high	MAN_AUT	1	8	MAN	481	0	0	K522		K90.4
7	NO	high	MAN_AUT	1	9	MAN	120	1	1	K635		K63.5
7	NO	high	MAN_AUT	1	10	MAN	227	0	1	K649		K64.2
9	NO	low	MAN_AUT	1	1	MAN	1048	1	1	K076		K07.6, K91.8, M-codes
9	NO	low	MAN_AUT	1	2	MAN	736	0	0	K732		K754, K740, K315, K318
9	NO	low	MAN_AUT	1	3	MAN	201	1	1	K225		K22.5
9	NO	low	MAN_AUT	1	4	MAN	432	1	1	K402		K402, K429, K590, K918
9	NO	low	MAN_AUT	1	5	MAN	216	0	1	K409		K404
9	NO	low	MAN_AUT	1	6	MAN	360	1	1	K513		K513, K523
9	NO	low	MAN_AUT	1	7	MAN	238	0	1	K509		K501, K566
9	NO	low	MAN_AUT	1	8	MAN	266	0	0	K522		K30
9	NO	low	MAN_AUT	1	9	MAN	92	1	1	K635		K635, K590
9	NO	low	MAN_AUT	1	10	MAN	118	0	1	K649		K640
10	SV	high	MAN_AUT	1	1	MAN	170	0	0	K076		K10.9
10	SV	high	MAN_AUT	1	2	MAN	289	0	0	K732		K75.4
10	SV	high	MAN_AUT	1	3	MAN	293	1	1	K225		K22.5
10	SV	high	MAN_AUT	1	4	MAN	109	1	1	K402		K40.2
10	SV	high	MAN_AUT	1	5	MAN	114	0	1	K409		K40.3
10	SV	high	MAN_AUT	1	6	MAN	126	1	1	K513		K51.3
10	SV	high	MAN_AUT	1	7	MAN	87	1	1	K509		K50.9
10	SV	high	MAN_AUT	1	8	MAN	242	1	1	K522		K52.2
10	SV	high	MAN_AUT	1	9	MAN	118	1	1	K635		K63.5
10	SV	high	MAN_AUT	1	10	MAN	107	1	1	K649		K64.9
12	NO	high	MAN_AUT	1	1	MAN	807	0	0	K076		K10.2, M19.98
12	NO	high	MAN_AUT	1	2	MAN	1098	0	0	K732		K75.9, Q90.9
12	NO	high	MAN_AUT	1	3	MAN	645	1	1	K225		K22.5, R15, E11.9, F17.2
12	NO	high	MAN_AUT	1	4	MAN	491	1	1	K402		K59.0, K40.2
12	NO	high	MAN_AUT	1	5	MAN	284	0	1	K409		K40.4, D50.0, L89.0
12	NO	high	MAN_AUT	1	6	MAN	281	1	1	K513		K51.3
12	NO	high	MAN_AUT	1	7	MAN	414	1	1	K509		K50.9
12	NO	high	MAN_AUT	1	8	MAN	372	0	0	K522		K90.4
12	NO	high	MAN_AUT	1	9	MAN	389	1	1	K635		K63.5, K58.2, R00.2
12	NO	high	MAN_AUT	1	10	MAN	137	1	1	K649		K64.9
14	SV	low	MAN_AUT	1	1	MAN	305	1	1	K076		K07.6
14	SV	low	MAN_AUT	1	2	MAN	300	0	0	K732		K75.4
14	SV	low	MAN_AUT	1	3	MAN	229	1	1	K225		K22.5
14	SV	low	MAN_AUT	1	4	MAN	213	1	1	K402		K59.0, K40.2, K42.9
14	SV	low	MAN_AUT	1	5	MAN	206	1	1	K409		K40.9, K92.2
14	SV	low	MAN_AUT	1	6	MAN	227	0	0	K513		K63.8, K50.1, k50.9
14	SV	low	MAN_AUT	1	7	MAN	93	0	1	K509		K50.1
14	SV	low	MAN_AUT	1	8	MAN	339	1	1	K522		K90.4, K52.2
14	SV	low	MAN_AUT	1	9	MAN	93	1	1	K635		K63.5
14	SV	low	MAN_AUT	1	10	MAN	116	1	1	K649		K64.9
15	SV	high	MAN_AUT	1	1	MAN	335	1	1	K076		K07.6, K10.2
15	SV	high	MAN_AUT	1	2	MAN	381	0	0	K732		K75.4, K74.0
15	SV	high	MAN_AUT	1	3	MAN	213	1	1	K225		K22.5
15	SV	high	MAN_AUT	1	4	MAN	176	1	1	K402		K59.0, k40.9, K40.2, K42.9
15	SV	high	MAN_AUT	1	5	MAN	158	1	1	K409		K40.9, K92.2
15	SV	high	MAN_AUT	1	6	MAN	202	1	1	K513		K51.3, K92.2, K58.1
15	SV	high	MAN_AUT	1	7	MAN	247	1	1	K509		K50.9
15	SV	high	MAN_AUT	1	8	MAN	180	1	1	K522		K52.2
15	SV	high	MAN_AUT	1	9	MAN	70	1	1	K635		K63.5
15	SV	high	MAN_AUT	1	10	MAN	90	1	1	K649		K62.5, K64.9
2	SV	high	AUT_MAN	1	1	AUT	181	1	1	K076	K076		5
2	SV	high	AUT_MAN	1	2	AUT	186	0	0	K732	K754		5
2	SV	high	AUT_MAN	1	3	AUT	42	1	1	K225	K225		5
2	SV	high	AUT_MAN	1	4	AUT	89	1	1	K402	K402		5
2	SV	high	AUT_MAN	1	5	AUT	104	1	1	K409	K409
2	SV	high	AUT_MAN	1	6	AUT	274	1	1	K513	K513		5
2	SV	high	AUT_MAN	1	7	AUT	202	0	1	K509	K501		5
2	SV	high	AUT_MAN	1	8	AUT	413	1	1	K522	K522		5
2	SV	high	AUT_MAN	1	9	AUT	139	1	1	K635	K635		5
2	SV	high	AUT_MAN	1	10	AUT	64	1	1	K649	K649		5
4	SV	high	AUT_MAN	1	1	AUT	234	1	1	K076	K076
4	SV	high	AUT_MAN	1	2	AUT	397	0	0	K732	K769
4	SV	high	AUT_MAN	1	3	AUT	163	1	1	K225	K225
4	SV	high	AUT_MAN	1	4	AUT	86	0	1	K402	K403
4	SV	high	AUT_MAN	1	5	AUT	71	0	1	K409	K403
4	SV	high	AUT_MAN	1	6	AUT	171	1	1	K513	K513
4	SV	high	AUT_MAN	1	7	AUT	79	1	1	K509	K509
4	SV	high	AUT_MAN	1	8	AUT	73	1	1	K522	K522
4	SV	high	AUT_MAN	1	9	AUT	106	1	1	K635	K635
4	SV	high	AUT_MAN	1	10	AUT	55	1	1	K649	K649
6	SV	high	AUT_MAN	1	1	AUT	232	1	1	K076	K076
6	SV	high	AUT_MAN	1	2	AUT	200	0	0	K732	K754
6	SV	high	AUT_MAN	1	3	AUT	123	1	1	K225	K225
6	SV	high	AUT_MAN	1	4	AUT	74	1	1	K402	K402
6	SV	high	AUT_MAN	1	5	AUT	260	0	1	K409	K403
6	SV	high	AUT_MAN	1	6	AUT	379	0	1	K513	K519
6	SV	high	AUT_MAN	1	7	AUT	178	0	1	K509	K500
6	SV	high	AUT_MAN	1	8	AUT	80	1	1	K522	K522
6	SV	high	AUT_MAN	1	9	AUT	272	1	1	K635	K635
6	SV	high	AUT_MAN	1	10	AUT	80	1	1	K649	K649
8	NO	high	AUT_MAN	1	1	AUT	509	1	1	K076	K076		3
8	NO	high	AUT_MAN	1	2	AUT	292	0	0	K732	K754
8	NO	high	AUT_MAN	1	3	AUT	166	1	1	K225	K225
8	NO	high	AUT_MAN	1	4	AUT	94	0	0	K402	K590		3
8	NO	high	AUT_MAN	1	5	AUT	172	1	1	K409	K409		3
8	NO	high	AUT_MAN	1	6	AUT	94	1	1	K513	K513		4
8	NO	high	AUT_MAN	1	7	AUT	232	0	1	K509	K508		4
8	NO	high	AUT_MAN	1	8	AUT	153	1	1	K522	K522		3
8	NO	high	AUT_MAN	1	9	AUT	130	1	1	K635	K635		2
8	NO	high	AUT_MAN	1	10	AUT	67	1	1	K649	K649		1
11	SV	low	AUT_MAN	1	1	AUT	350	1	1	K076	K076
11	SV	low	AUT_MAN	1	2	AUT	260	0	0	K732	K754
11	SV	low	AUT_MAN	1	3	AUT	136	1	1	K225	K225
11	SV	low	AUT_MAN	1	4	AUT	94	1	1	K402	K402
11	SV	low	AUT_MAN	1	5	AUT	166	1	1	K409	K409		3
11	SV	low	AUT_MAN	1	6	AUT	221	1	1	K513	K513		4
11	SV	low	AUT_MAN	1	7	AUT	88	0	1	K509	K501		5
11	SV	low	AUT_MAN	1	8	AUT	115	1	1	K522	K522		4
11	SV	low	AUT_MAN	1	9	AUT	56	1	1	K635	K635		5
11	SV	low	AUT_MAN	1	10	AUT	63	1	1	K649	K649		4
13	SV	high	AUT_MAN	1	1	AUT	43	1	1	K076	K076
13	SV	high	AUT_MAN	1	2	AUT	125	0	0	K732	K754
13	SV	high	AUT_MAN	1	3	AUT	71	0	1	K225	K229
13	SV	high	AUT_MAN	1	4	AUT	120	1	1	K402	K402
13	SV	high	AUT_MAN	1	5	AUT	69	0	0	K409	K419
13	SV	high	AUT_MAN	1	6	AUT	109	0	1	K513	K515
13	SV	high	AUT_MAN	1	7	AUT	62	0	1	K509	K500
13	SV	high	AUT_MAN	1	8	AUT	53	1	1	K522	K522
13	SV	high	AUT_MAN	1	9	AUT	80	0	0	K635	K590
13	SV	high	AUT_MAN	1	10	AUT	30	1	1	K649	K649

## Sheet: Period_2_simple
participant_id	nationality	experience	sequence	period	clinical_note_id	intervention	time_seconds	full_code_correct	partial_code_correct	gold_standard	selected_codes_automatic	written_codes_manual	star_rating
2	SV	high	AUT_MAN	2	11	MAN	47	1	1	K222		K22.2
2	SV	high	AUT_MAN	2	12	MAN	136	0	1	K573		K57.1
2	SV	high	AUT_MAN	2	13	MAN	26	0	0	K358		K37.9
2	SV	high	AUT_MAN	2	14	MAN	53	1	1	K432		K43.2
2	SV	high	AUT_MAN	2	15	MAN	59	1	1	K567		K56.7
2	SV	high	AUT_MAN	2	16	MAN	157	0	0	K011		K006
2	SV	high	AUT_MAN	2	17	MAN	131	0	0	K805		K56.3, K80.2
2	SV	high	AUT_MAN	2	18	MAN	64	1	1	K112		K11.2
2	SV	high	AUT_MAN	2	19	MAN	60	0	1	K602		K60.1
2	SV	high	AUT_MAN	2	20	MAN	27	1	1	K115		K11.5
4	SV	high	AUT_MAN	2	11	MAN	111	1	1	K222		T18.1
4	SV	high	AUT_MAN	2	12	MAN	71	0	1	K573		-
4	SV	high	AUT_MAN	2	13	MAN	56	0	1	K358		-
4	SV	high	AUT_MAN	2	14	MAN	56	0	1	K432		-
4	SV	high	AUT_MAN	2	15	MAN	44	0	1	K567		-
4	SV	high	AUT_MAN	2	16	MAN	66	0	1	K011		-
4	SV	high	AUT_MAN	2	17	MAN	152	1	1	K805		-
4	SV	high	AUT_MAN	2	18	MAN	156	1	1	K112		K11.2
4	SV	high	AUT_MAN	2	19	MAN	108	1	1	K602		K60.2
4	SV	high	AUT_MAN	2	20	MAN	63	1	1	K115		K11.5
6	SV	high	AUT_MAN	2	11	MAN	306	1	1	K222		T18.1, W79.9
6	SV	high	AUT_MAN	2	12	MAN	70	1	1	K573		K57.3
6	SV	high	AUT_MAN	2	13	MAN	58	0	0	K358		K37.9
6	SV	high	AUT_MAN	2	14	MAN	191	1	1	K432		K43.2B
6	SV	high	AUT_MAN	2	15	MAN	260	1	1	K567		K56.7
6	SV	high	AUT_MAN	2	16	MAN	298	0	0	K011		K07.3
6	SV	high	AUT_MAN	2	17	MAN	553	1	1	K805		K80.5, Z85.0, I50.9, M81.9
6	SV	high	AUT_MAN	2	18	MAN	190	1	1	K112		K11.2
6	SV	high	AUT_MAN	2	19	MAN	82	0	1	K602		K60.1
6	SV	high	AUT_MAN	2	20	MAN	253	1	1	K115		K11.5, K12.1X
8	NO	high	AUT_MAN	2	11	MAN	126	1	1	K222		T18.1, Y57.9
8	NO	high	AUT_MAN	2	12	MAN	121	0	0	K573		Z09.8, Z71.1, Z03.8
8	NO	high	AUT_MAN	2	13	MAN	110	1	1	K358		K35.8
8	NO	high	AUT_MAN	2	14	MAN	65	0	0	K432		K42.91
8	NO	high	AUT_MAN	2	15	MAN	229	1	1	K567		K91.3, K56.7
8	NO	high	AUT_MAN	2	16	MAN	298	0	0	K011		Z71.1, Z03.8
8	NO	high	AUT_MAN	2	17	MAN	272	1	1	K805		K80.5
8	NO	high	AUT_MAN	2	18	MAN	367	1	1	K112		ZA09.8, K11.2
8	NO	high	AUT_MAN	2	19	MAN	57	1	1	K602		K60.2
8	NO	high	AUT_MAN	2	20	MAN	86	1	1	K115		K11.5
11	SV	low	AUT_MAN	2	11	MAN	216	1	1	K222		T181, K222
11	SV	low	AUT_MAN	2	12	MAN	64	1	1	K573		K573
11	SV	low	AUT_MAN	2	13	MAN	80	1	1	K358		K358
11	SV	low	AUT_MAN	2	14	MAN	91	1	1	K432		K432B
11	SV	low	AUT_MAN	2	15	MAN	113	1	1	K567		K567, K913
11	SV	low	AUT_MAN	2	16	MAN	694	0	1	K011		K010
11	SV	low	AUT_MAN	2	17	MAN	69	1	1	K805		K805
11	SV	low	AUT_MAN	2	18	MAN	95	0	0	K112		K122
11	SV	low	AUT_MAN	2	19	MAN	94	0	1	K602		K601
11	SV	low	AUT_MAN	2	20	MAN	183	1	1	K115		K115
13	SV	high	AUT_MAN	2	11	MAN	191	1	1	K222		T18.1
13	SV	high	AUT_MAN	2	12	MAN	189	0	0	K573		D12.8, D12.9
13	SV	high	AUT_MAN	2	13	MAN	81	1	1	K358		K 35.8
13	SV	high	AUT_MAN	2	14	MAN	79	0	0	K432		K42.9
13	SV	high	AUT_MAN	2	15	MAN	109	1	1	K567		K56.7
13	SV	high	AUT_MAN	2	16	MAN	360	0	0	K011		K028, EBA10
13	SV	high	AUT_MAN	2	17	MAN	67	1	1	K805		K80.3
13	SV	high	AUT_MAN	2	18	MAN	178	0	0	K112		ELB30
13	SV	high	AUT_MAN	2	19	MAN	66	0	1	K602		K60.1
13	SV	high	AUT_MAN	2	20	MAN	65	1	1	K115		K11.5
1	NO	high	MAN_AUT	2	11	AUT	75	1	1	K222	K222
1	NO	high	MAN_AUT	2	12	AUT	70	0	1	K573	K579
1	NO	high	MAN_AUT	2	13	AUT	40	1	1	K358	K358
1	NO	high	MAN_AUT	2	14	AUT	69	1	1	K432	K432
1	NO	high	MAN_AUT	2	15	AUT	99	1	1	K567	K567
1	NO	high	MAN_AUT	2	16	AUT	107	0	1	K011	K010
1	NO	high	MAN_AUT	2	17	AUT	102	1	1	K805	K805
1	NO	high	MAN_AUT	2	18	AUT	82	0	0	K112	K122
1	NO	high	MAN_AUT	2	19	AUT	195	0	1	K602	K590,K601
1	NO	high	MAN_AUT	2	20	AUT	106	0	1	K115	K119
3	NO	low	MAN_AUT	2	11	AUT	74	1	1	K222	K222		5
3	NO	low	MAN_AUT	2	12	AUT	110	1	1	K573	K573		4
3	NO	low	MAN_AUT	2	13	AUT	74	1	1	K358	K358		5
3	NO	low	MAN_AUT	2	14	AUT	70	1	1	K432	K432		4
3	NO	low	MAN_AUT	2	15	AUT	219	0	1	K567	K566		4
3	NO	low	MAN_AUT	2	16	AUT	220	0	1	K011	K010
3	NO	low	MAN_AUT	2	17	AUT	130	1	1	K805	K805
3	NO	low	MAN_AUT	2	18	AUT	297	0	1	K112	K114,K113		3
3	NO	low	MAN_AUT	2	19	AUT	140	0	1	K602	K601
3	NO	low	MAN_AUT	2	20	AUT	161	1	1	K115	K115,K118		4
5	NO	high	MAN_AUT	2	11	AUT	80	1	1	K222	K222
5	NO	high	MAN_AUT	2	12	AUT	97	1	1	K573	K573
5	NO	high	MAN_AUT	2	13	AUT	73	0	0	K358	K379
5	NO	high	MAN_AUT	2	14	AUT	238	1	1	K432	K432
5	NO	high	MAN_AUT	2	15	AUT	119	1	1	K567	K567
5	NO	high	MAN_AUT	2	16	AUT	246	1	1	K011	K011
5	NO	high	MAN_AUT	2	17	AUT	103	1	1	K805	K805
5	NO	high	MAN_AUT	2	18	AUT	104	1	1	K112	K112
5	NO	high	MAN_AUT	2	19	AUT	119	1	1	K602	K602
5	NO	high	MAN_AUT	2	20	AUT	149	0	1	K115	K119
7	NO	high	MAN_AUT	2	11	AUT	102	1	1	K222	K222		5
7	NO	high	MAN_AUT	2	12	AUT	89	1	1	K573	K573		5
7	NO	high	MAN_AUT	2	13	AUT	86	0	0	K358	K379		4
7	NO	high	MAN_AUT	2	14	AUT	139	1	1	K432	K432		4
7	NO	high	MAN_AUT	2	15	AUT	194	1	1	K567	K567		4
7	NO	high	MAN_AUT	2	16	AUT	424	0	1	K011	K010,K007		2
7	NO	high	MAN_AUT	2	17	AUT	167	1	1	K805	K805
7	NO	high	MAN_AUT	2	18	AUT	147	1	1	K112	K113,K112		4
7	NO	high	MAN_AUT	2	19	AUT	163	1	1	K602	K602		4
7	NO	high	MAN_AUT	2	20	AUT	150	1	1	K115	K115,K112		3
9	NO	low	MAN_AUT	2	11	AUT	74	1	1	K222	K222
9	NO	low	MAN_AUT	2	12	AUT	61	1	1	K573	K573
9	NO	low	MAN_AUT	2	13	AUT	46	1	1	K358	K358
9	NO	low	MAN_AUT	2	14	AUT	106	0	1	K432	K430
9	NO	low	MAN_AUT	2	15	AUT	130	1	1	K567	K567,K913
9	NO	low	MAN_AUT	2	16	AUT	185	1	1	K011	K011,K010
9	NO	low	MAN_AUT	2	17	AUT	254	1	1	K805	K802
9	NO	low	MAN_AUT	2	18	AUT	148	0	1	K112	K115
9	NO	low	MAN_AUT	2	19	AUT	164	1	1	K602	K602,K590
9	NO	low	MAN_AUT	2	20	AUT	106	1	1	K115	K115,K119
10	SV	high	MAN_AUT	2	11	AUT	155	1	1	K222	T18.1, W79.94		1
10	SV	high	MAN_AUT	2	12	AUT	169	0	1	K573	K579		4
10	SV	high	MAN_AUT	2	13	AUT	131	1	1	K358	K358		4
10	SV	high	MAN_AUT	2	14	AUT	111	1	1	K432	K432		4
10	SV	high	MAN_AUT	2	15	AUT	99	1	1	K567	K567		4
10	SV	high	MAN_AUT	2	16	AUT	331	0	0	K011	K08.9		1
10	SV	high	MAN_AUT	2	17	AUT	203	1	1	K805	K805		3
10	SV	high	MAN_AUT	2	18	AUT	186	0	1	K112	K113		3
10	SV	high	MAN_AUT	2	19	AUT	152	1	1	K602	K602		4
10	SV	high	MAN_AUT	2	20	AUT	178	0	1	K115	K113		4
12	NO	high	MAN_AUT	2	11	AUT	161	1	1	K222	T18.1
12	NO	high	MAN_AUT	2	12	AUT	148	1	1	K573	K573		4
12	NO	high	MAN_AUT	2	13	AUT	214	1	1	K358	K358
12	NO	high	MAN_AUT	2	14	AUT	359	1	1	K432	K43.2B		1
12	NO	high	MAN_AUT	2	15	AUT	500	1	1	K567	K567,K565
12	NO	high	MAN_AUT	2	16	AUT	451	0	0	K011	Z40.1
12	NO	high	MAN_AUT	2	17	AUT	170	1	1	K805	K805		3
12	NO	high	MAN_AUT	2	18	AUT	212	0	1	K112	K113
12	NO	high	MAN_AUT	2	19	AUT	165	0	0	K602	K590		5
12	NO	high	MAN_AUT	2	20	AUT	210	1	1	K115	K115		4
14	SV	low	MAN_AUT	2	11	AUT	48	1	1	K222	K222
14	SV	low	MAN_AUT	2	12	AUT	61	1	1	K573	K573
14	SV	low	MAN_AUT	2	13	AUT	39	1	1	K358	K358
14	SV	low	MAN_AUT	2	14	AUT	73	1	1	K432	K432
14	SV	low	MAN_AUT	2	15	AUT	71	1	1	K567	K567
14	SV	low	MAN_AUT	2	16	AUT	250	0	0	K011	K08.1
14	SV	low	MAN_AUT	2	17	AUT	51	1	1	K805	K805
14	SV	low	MAN_AUT	2	18	AUT	80	0	1	K112	K119,K122
14	SV	low	MAN_AUT	2	19	AUT	93	1	1	K602	K602
14	SV	low	MAN_AUT	2	20	AUT	77	0	1	K115	K119
15	SV	high	MAN_AUT	2	11	AUT	62	1	1	K222	K222		5
15	SV	high	MAN_AUT	2	12	AUT	118	1	1	K573	K573
15	SV	high	MAN_AUT	2	13	AUT	59	1	1	K358	K379,K358,K369
15	SV	high	MAN_AUT	2	14	AUT	71	1	1	K432	K432,K458
15	SV	high	MAN_AUT	2	15	AUT	156	0	1	K567	K565
15	SV	high	MAN_AUT	2	16	AUT	161	0	0	K011	-
15	SV	high	MAN_AUT	2	17	AUT	152	1	1	K805	K805
15	SV	high	MAN_AUT	2	18	AUT	76	1	1	K112	K112
15	SV	high	MAN_AUT	2	19	AUT	71	1	1	K602	K602,K590
15	SV	high	MAN_AUT	2	20	AUT	63	1	1	K115	K119,K115
											*RED = not part of the recommendations, written in manually
